# Supplementary material for: Impact of Early Hemoglobin Levels on Neurodevelopment Outcomes of Two-Year-Olds in Very Preterm Children
Source: Children (Basel). 2023 Jan 25;10(2):209. doi: 10.3390/children10020209 (PMC9955539; doi:10.3390/children10020209)
Supplement: Supplementary file 1 [file children-10-00209-s001.zip]

Archive with 1 entries (1 files):
- children-2170742-supplementary.pdf
